# Supplementary material for: COVID-19 Antibody Detecting Rapid Diagnostic Tests Show High Cross-Reactivity When Challenged with Pre-Pandemic Malaria, Schistosomiasis and Dengue Samples
Source: Diagnostics (Basel). 2021 Jun 25;11(7):1163. doi: 10.3390/diagnostics11071163 (PMC8305106; doi:10.3390/diagnostics11071163)
Supplement: Supplementary file 1 [file diagnostics-11-01163-s001.zip]

Archive with 1 entries (1 files):
- diagnostics-1264710-supplementary final.pdf
